# Supplementary material for: Amelioration of Functional, Metabolic, and Morphological Deterioration in the Retina following Retinal Detachment by Green Tea Extract
Source: Antioxidants (Basel). 2024 Feb 15;13(2):235. doi: 10.3390/antiox13020235 (PMC10886023; doi:10.3390/antiox13020235)
Supplement: Supplementary file 1 [file antioxidants-13-00235-s001.zip]

Archive with 1 entries (1 files):
- antioxidants-2839451-supplementary.pdf
